# Supplementary material for: Influence of Elongation of Paclitaxel-Eluting Electrospun-Produced Stent Coating on Paclitaxel Release and Transport through the Arterial Wall after Stenting
Source: Polymers (Basel). 2021 Apr 5;13(7):1165. doi: 10.3390/polym13071165 (PMC8038586; doi:10.3390/polym13071165)
Supplement: Supplementary file 1 [file polymers-13-01165-s001.zip]

Archive with 2 entries (2 files):
- S1.jpg
- supplementary file.docx
